# Supplementary material for: Dietary supplementation with arachidonic acid increases arachidonic acid content in paw, but does not affect arthritis severity or prostaglandin E2 content in rat adjuvant-induced arthritis model
Source: Lipids Health Dis. 2015 Jan 16;14:3. doi: 10.1186/1476-511X-14-3 (PMC4417218; doi:10.1186/1476-511X-14-3)
Supplement: Supplementary file 1 — Additional file 1: Table S1: Arthritis induction by various doses of M. butyricum. (XLS 18 KB) [file 12944_2014_1210_MOESM1_ESM.xls]

## Sheet: Table S1
		Table S1 Arthritis induction by various doses of M. butyricum.
			Dose of M.butyricum (mg/rat)
		Arthritis parameters	0 (Vehicle)					0.02					0.05					1
		Body weight (g)	369	±	14			364	±	10			301	±	36	**		248	±	15	**
		Paw volume (mL)
		Ipsilateral side	2.51	±	0.07			2.50	±	0.07			2.87	±	0.31			5.49	±	0.86	**
		Contralateral side	2.08	±	0.03			2.07	±	0.08			2.59	±	0.43			3.45	±	0.73	**
		Systemic arthritis score	1.0	±	0			2.2	±	0			11.4	±	4.5	**		15.6	±	1.8	**
		Data are represented as mean±SD. **p<0.01 versus 0 (Vehicle) group.
